# Supplementary material for: Maternal influenza immunization in Malawi: Piloting a maternal influenza immunization program costing tool by examining a prospective program
Source: PLoS One. 2017 Dec 27;12(12):e0190006. doi: 10.1371/journal.pone.0190006 (PMC5744963; doi:10.1371/journal.pone.0190006)
Supplement: S1 File — (XLSX) [file pone.0190006.s008.xlsx]

## Sheet: COV_SC
TAB: COV_SC	Malawi
COVER
TAB. CONTENTS
		SELECT COUNTRY					RESPONSIBLE OFFICER FOR THE TOOL:
		Malawi	SELECT					NAME:	Clint Pecenka, Spy Munthali
								TITLE:	PhD, PhD
		LANGUAGE	ENGLISH					EMAIL	cpecenka@path.org, spymunthali@gmail.com
								TELEPHONE1:	0016122011813, 265888300800
		WORLD HEALTH ORGANIZATION
		Department of Immunization, Vaccines and Biologicals (IVB)
		SEASONAL INFLUENZA VACCINE PROGRAMME: PLANNING AND COSTING TOOL
		TARGET POPULATION	PREGNANT WOMEN
		COVER NOTES
			MODEL VERSION:	3
			STATUS:	Release candidate 3
			THIS WORKBOOK LAST CHANGED	2017-11-13
File name:	C:\Users\cpecenka\Box Sync\Clint files\Maternal immunization2\Malawi\report\Paper submission\To plos one\Revision1\revision to submit\FLU_v3 0_MALAWI Base scenario.xlsx
					THIS WORKBOOK LAST CHANGED			2017-11-13 09:30:56

## Sheet: HOME
TAB: HOME	Malawi
TAB. CONTENTS	HOME
MODEL VERSION: 3	SEASONAL INFLUENZA VACCINE PROGRAMME: PLANNING AND COSTING TOOL
	COSTING WORKSHEETS				STEPS TO A CUSTOMISED COST ESTIMATE						REPORTS
							Filename:	C:\Users\cpecenka\Box Sync\Clint files\Maternal immunization2\Malawi\report\Paper submission\To plos one\Revision1\revision to submit\FLU_v3 0_MALAWI Base scenario.xlsx

## Sheet: CONTENT
TAB: CONTENT			Malawi
	TABLE OF CONTENTS
é
		SECTION AND SHEET TITLES
		HOME
			COVER
			HOME
			ABOUT FLU
			DASHBOARD
		SETUP
			STYLES
			LABELS
			SUBNATIONAL INFO
			ECONOMIC AND DEMOGRAPHIC INPUTS
			OVERALL STRATEGY
		WORKSHEETS
			MICROPLANNING
			VACCINE PROCUREMENT
			TRAINING
			SOCIAL MOBILISATION/ IEC
			SERVICE DELIVERY
			SUPERVISION & MONITORING
			COLD CHAIN
			OTHER
		REPORTS
			OUTPUTS REPORT
			INTRODUCTION COSTS REPORT
			RECURRENT COSTS REPORT
			TOTAL COSTS REPORT
			SUMMARY TABLES
			INITIAL INVESTMENT
		PLUG-INS
			PLUGIN - TRAINING COST ESTIMATOR
			PLUG-IN- VACCINE ARRIVAL COSTS ESTIMATOR
			PLUGIN - MEETING COST ESTIMATOR
		CHARTS
			FINANCIAL COST OF FLU VACCINE PROGRAMME
			ECONOMIC COST OF FLU VACCINE PROGRAMME
			INTRODUCTION COSTS OF FLU VACCINE PROGRAMME
		DATA
			DATA

## Sheet: DASH
TAB: DASH	Malawi
TAB. CONTENTS	DASHBOARD
MODEL VERSION: 3
é	SEASONAL INFLUENZA VACCINE PROGRAMME: PLANNING AND COSTING TOOL
		STRATEGY
		6YEARS / MONTHS }						NOVEMBER	DECEMBER	JANUARY	FEBRUARY	MARCH	APRIL	MAY	JUNE	JULY	AUGUST	SEPTEMBER	OCTOBER
		FLU SEASON						PRE-FLU SEASON	PRE-FLU SEASON	PRE-FLU SEASON	FLU SEASON	FLU SEASON	FLU SEASON	POST-FLU SEASON	POST-FLU SEASON	POST-FLU SEASON	POST-FLU SEASON	POST-FLU SEASON	POST-FLU SEASON
		VACCINE AVAILABILITY						AVAILABLE	AVAILABLE	AVAILABLE	AVAILABLE	AVAILABLE	AVAILABLE	NOT AVAIL	NOT AVAIL	NOT AVAIL	NOT AVAIL	NOT AVAIL	NOT AVAIL
		NOVEMBER 2018 - OCTOBER 2019						VACC	VACC	VACC	VACC	VACC	VACC	NO VACC	NO VACC	NO VACC	NO VACC	NO VACC	NO VACC
		NOVEMBER 2019 - OCTOBER 2020						VACC	VACC	VACC	VACC	VACC	VACC	NO VACC	NO VACC	NO VACC	NO VACC	NO VACC	NO VACC
		NOVEMBER 2020 - OCTOBER 2021						VACC	VACC	VACC	VACC	VACC	VACC	NO VACC	NO VACC	NO VACC	NO VACC	NO VACC	NO VACC
		NOVEMBER 2021 - OCTOBER 2022						VACC	VACC	VACC	VACC	VACC	VACC	NO VACC	NO VACC	NO VACC	NO VACC	NO VACC	NO VACC
		NOVEMBER 2022 - OCTOBER 2023						VACC	VACC	VACC	VACC	VACC	VACC	NO VACC	NO VACC	NO VACC	NO VACC	NO VACC	NO VACC
		TIMING OF INTRODUCTION OF INFLUENZA VACCINE SERVICE, BY AREA AND YEAR						AREAS NOT SERVED	AREAS INTRODUCED THIS YEAR	AREAS CONTINUING
		NOVEMBER 2018 - OCTOBER 2019						0	5	0
		NOVEMBER 2019 - OCTOBER 2020						0	0	5
		NOVEMBER 2020 - OCTOBER 2021						0	0	5
		NOVEMBER 2021 - OCTOBER 2022						0	0	5
		NOVEMBER 2022 - OCTOBER 2023						0	0	5
		PREDICTED OUTCOMES						TOTAL ELIGIBLE	WITHIN PROGRAMME REACH	ATTENDING ANC DURING VACCINATION MONTHS	# IMMUNIZED PREGNANT WOMEN (IPW)	% PROGRAMME AREA IMM. COVERAGE	NATIONAL COVERAGE
		PREGNANT WOMEN					2018	913157	913157	576202	426390	0.46	0.46694
		PREGNANT WOMEN					2019	941465	941465	594064	439608	0.46	0.46694
		PREGNANT WOMEN					2020	970650	970650	612480	453235	0.46	0.46694
		PREGNANT WOMEN					2021	1.00074e+06	1.00074e+06	631467	467286	0.46	0.46694
		PREGNANT WOMEN					2022	1.03176e+06	1.03176e+06	651043	481772	0.46	0.46694
		TOTAL						4.85778e+06	4.85778e+06	3.06526e+06	2.26829e+06	0.46	0.46694
		PREDICTED COSTS
		USING LOCAL CURRENCY?					NO
		PREDICTED FINANCIAL COSTS						TOTAL	INTRODUCTION COSTS	RECURRENT COSTS	PROPORTION OF TOTAL
								USD$	USD$	USD$	%
		MICROPLANNING (ANNUALIZED)						159811	159811		0.136477
		TRAINING (ANNUALIZED)						150790	150790		0.128774
		SOCIAL MOB/ INTRO IEC (ANNUALIZED)						76938.4	76938.4		0.0657047
		VACCINE PROCUREMENT						12505.4		12505.4	0.0106795
		CONTINUING IEC						55192.5		55192.5	0.0471338
		SERVICE DELIVERY						184225		184225	0.157327
		SUPERVISION MONITORING EVALUATION						112691		112691	0.096237
		OTHER RECURRENT COSTS						17774.6		17774.6	0.0151794
		COLD CHAIN SUPPLEMENT (ANNUALIZED)						401044			0.342488
		OTHER CAPITAL COSTS (ANNUALIZED)						0			0
		TOTAL FINANCIAL COSTS						1.17097e+06	387540	382389	1
					ERROR CHECK!			OK!	OK!	OK!
PUSH +/-TO SHOW/HIDE DETAIL								Go to Total Costs Report	Go to Intro Costs	Go to Recurrent Costs
		PREDICTED ECONOMIC COSTS						TOTAL	INTRODUCTION COSTS	RECURRENT COSTS	PROPORTION OF TOTAL
								USD$	USD$	USD$	%
		MICROPLANNING (ANNUALIZED)						304011	304011		0.0292855
		TRAINING (ANNUALIZED)						460705	460705		0.0443798
		SOCIAL MOB/ INTRO IEC (ANNUALIZED)						176247	176247		0.0169779
		VACCINE PROCUREMENT						8.50441e+06		8.50441e+06	0.819232
		CONTINUING IEC						55192.5		55192.5	0.0053167
		SERVICE DELIVERY						277406		277406	0.0267226
		SUPERVISION MONITORING EVALUATION						126687		126687	0.0122038
		OTHER RECURRENT COSTS						17986.6		17986.6	0.00173266
		COLD CHAIN SUPPLEMENT (ANNUALIZED)						458313			0.0441494
		OTHER CAPITAL COSTS (ANNUALIZED)						0			0
		TOTAL ECONOMIC COSTS						1.0381e+07	940963	8.98168e+06	1
PUSH +/-TO SHOW/HIDE DETAIL					ERROR CHECK!			OK!	OK!	OK!
								Go to Total Costs Report	Go to Intro Costs	Go to Recurrent Costs
		PREDICTED RATIOS						FINANCIAL	ECONOMIC
								USD$	USD$
		COST PER FULLY IMMUNISED PREGNANCY
			INCLUDING VACCINE COST					0.516236	4.57656
			WITHOUT VACCINE COST					0.510723	0.827296
		CHARTS

## Sheet: CHARTS
TAB: CHARTS	Malawi
TAB. CONTENTS	CHARTS
	A.	FINANCIAL COST OF FLU VACCINE PROGRAMME						USD$
														USING LOCAL CURRENCY?	NO
															426	426	426	426	426
															NOVEMBER 2018 - OCTOBER 2019	NOVEMBER 2019 - OCTOBER 2020	NOVEMBER 2020 - OCTOBER 2021	NOVEMBER 2021 - OCTOBER 2022	NOVEMBER 2022 - OCTOBER 2023	TOTAL
														ACTIVITY	FINANCIAL COST	FINANCIAL COST	FINANCIAL COST	FINANCIAL COST	FINANCIAL COST	FINANCIAL COST
															USD$	USD$	USD$	USD$	USD$	USD$
														MICROPLANNING	159811	0	0	0	0	159811
														VACCINES	2350.75	2423.63	2498.76	2576.22	2656.08	12505.4
														TRAINING	150790	0	0	0	0	150790
														SOCIAL MOB/ IEC	76938.4	0	27596.2	0	27596.2	132131
														SERVICE DELIVERY	36845.1	36845.1	36845.1	36845.1	36845.1	184225
														SUPERVISION MONITORING EVALUATION	17538.2	17538.2	17538.2	17538.2	42538.2	112691
														OTHER	5154.93	3154.93	3154.93	3154.93	3154.93	17774.6
														COLD CHAIN SUPPLEMENTATION	80208.9	80208.9	80208.9	80208.9	80208.9	401044
														ALL COSTS	529638	140171	167842	140323	192999	1.17097e+06
	B.	ECONOMIC COST OF FLU VACCINE PROGRAMME						USD$
														USING LOCAL CURRENCY?	NO
															426	426	426	426	426
															NOVEMBER 2018 - OCTOBER 2019	NOVEMBER 2019 - OCTOBER 2020	NOVEMBER 2020 - OCTOBER 2021	NOVEMBER 2021 - OCTOBER 2022	NOVEMBER 2022 - OCTOBER 2023	TOTAL
														ACTIVITY	ECONOMIC COST	ECONOMIC COST	ECONOMIC COST	ECONOMIC COST	ECONOMIC COST	ECONOMIC COST
															USD$	USD$	USD$	USD$	USD$	USD$
														MICROPLANNING	278457	0	0	0	0	278457
														VACCINES	1.59865e+06	1.6482e+06	1.6993e+06	1.75198e+06	1.80629e+06	8.50441e+06
														TRAINING	421978	0	0	0	0	421978
														SOCIAL MOB/ IEC	161432	0	27596.2	0	27596.2	216624
														SERVICE DELIVERY	54361.1	54904.1	55463.9	56041.1	56636.2	277406
														SUPERVISION MONITORING EVALUATION	20337.4	20337.4	20337.4	20337.4	45337.4	126687
														OTHER	5366.93	3154.93	3154.93	3154.93	3154.93	17986.6
														COLD CHAIN SUPPLEMENTATION	91662.5	91662.5	91662.5	91662.5	91662.5	458313
														ALL COSTS	2.63224e+06	1.81826e+06	1.89751e+06	1.92317e+06	2.03067e+06	1.03019e+07
	C.	INTRODUCTION COSTS OF FLU VACCINE PROGRAMME

## Sheet: LABELS
TAB: LABELS	Malawi
TAB. CONTENTS	LABELS
é
SETUP MENU
LABELS		ADMINISTRATIVE LEVEL LABELS
SUBNATIONAL INFO		DEFINED NAME REFERENCE	Value from the "Countries" Worksheet Database	LABEL	NOTES AND SOURCE REFERENCES
DEMOGRAPHIC INPUTS		FIRST_LEVEL_NAME		Republic
		SECOND_LEVEL_NAME		Zone
		THIRD_LEVEL_NAME		District
		FOURTH_LEVEL_NAME		Health Facility Catchment Area
		VENUE FOR VACCINATIONS
		DEFINED NAME REFERENCE	Default Value for Selected Country	LABEL	NOTES AND SOURCE REFERENCES
		ROUTINE VENUE		ANC Clinic
		SUPPLEMENTARY VENUE		SIA VENUE
		PERSONNEL TYPE LABELS
		DEFINED NAME REFERENCE	Default Value for Selected Country	LABEL	NOTES AND SOURCE REFERENCES
		ROUTINE PERSONNEL 1		Vaccinator
		SUPPLEMENTARY PERSONNEL 1		Vaccinator

## Sheet: SUBNAT
TAB: SUBNAT	Malawi
TAB. CONTENTS	SUBNATIONAL INFO
é		Republic ID	NUMBER Zone	NUMBER District	PREGNANT WOMEN	# ANTENATAL CLINICS	NUMBER Vaccinator
SETUP MENU		1	5	29	913157	813	9812
LABELS
SUBNATIONAL INFO
DEMOGRAPHIC INPUTS		Zone ID	Zone	NUMBER District	PREGNANT WOMEN IN 2018	# ANTENATAL CLINICS	NUMBER Vaccinator
		2.01	Northern	7	119485	173	1254
		2.02	Central East	5	149254	122	1735
		2.03	Central West	4	242764	154	2414
		2.04	South West	7	221570	178	1936
		2.05	South East	6	180084	186	2473
		2.06
		2.07
		2.08
		2.09
		2.1
		2.11
		2.12
		2.13
		2.14
		2.15
		2.16
		2.17
		2.18
		2.19
		2.2
		2.21
		2.22
		2.23
		2.24
		2.25
		2.26
		2.27
		2.28
		2.29
		2.3
		2.31
		2.32
		2.33
		2.34
		2.35
		2.36
		2.37
		2.38
		2.39
		2.4
		2.41
		2.42
		2.43
		2.44
		2.45
		2.46
		2.47
		2.48
		2.49
		2.5
		TOTAL	5	29	913157	813	9812

## Sheet: DEM_ECO
TAB: DEM_ECO	Malawi
TAB. CONTENTS	ECONOMIC AND DEMOGRAPHIC INPUTS
é
SETUP MENU		CURRENCY INPUTS	LABEL	Referenced Value
LABELS		NAME OF LOCAL CURRENCY UNIT (LCU)	Malawi Kwacha	Kwacha
SUBNATIONAL INFO		CODE OF LOCAL CURRENCY UNIT (LCU)	MWK	MWK
DEMOGRAPHIC INPUTS		NAME OF FOREIGN CURRENCY UNIT (FCU)	US Dollar	US Dollar
		CODE OF FOREIGN CURRENCY (FCU)	USD$	USD$
		ECONOMICS INPUTS	NOVEMBER 2018 - OCTOBER 2019	NOVEMBER 2019 - OCTOBER 2020	NOVEMBER 2020 - OCTOBER 2021	NOVEMBER 2021 - OCTOBER 2022	NOVEMBER 2022 - OCTOBER 2023	NOTES AND SOURCE REFERENCES	Referenced Value
		EXCHANGE RATE( MWK - USD$)	426	426	426	426	426	assumed to be constant, based on june 2014-may 2015 average, un treasury operational rates	387
		ANNUAL DISCOUNT RATE (%)	0.03	0.03	0.03	0.03	0.03	This rate must remain constant.
		ESTIMATED USEFUL LIFE YEARS FOR INTRODUCTION COSTS	5	5	5	5	5	This rate must remain constant.
		DEMOGRAPHIC INPUTS	NOVEMBER 2018 - OCTOBER 2019	NOVEMBER 2019 - OCTOBER 2020	NOVEMBER 2020 - OCTOBER 2021	NOVEMBER 2021 - OCTOBER 2022	NOVEMBER 2022 - OCTOBER 2023	NOTES AND SOURCE REFERENCES	Referenced Value
		ANNUAL POPULATION GROWTH RATE (%)		0.031	0.031	0.031	0.031	2014 wb wdi, but unpop data	0.032
		EFFECTIVE GROWTH RATE (%)	1	1.031	1.06296	1.09591	1.12989
		Source of Referenced Values
		EXCHANGE RATE	http://treasury.un.org/operationalrates/OperationalRates.aspx
		ANNUAL POPULATION GROWTH RATE (%)	http://data.un.org/Data.aspx?q=population+growth+rates&d=WHO&f=MEASURE_CODE%3aWHS9_97
		ANNUAL INFLATION RATE (%)	http://data.worldbank.org/indicator/FP.CPI.TOTL.ZG

## Sheet: STRAT
TAB: STRAT	Malawi
TAB. CONTENTS	OVERALL STRATEGY
	STRATEGIC INPUTS
	1	SELECT START YEAR FOR PROGRAMME	2018	IMPORTANT!
	2	SELECT MONTH THAT FLU PRE-SEASON IMMUNIZATIONS WILL START	NOVEMBER	IMPORTANT!	11
	3	SELECT "FLU SEASON " FOR FLU SEASON MONTHS, "PRE-FLU SEASON" FOR MONTHS WHEN PRE-FLU SEASON IMMUNIZATION WILL BE AVAILABLE;
	4	SELECT "POST-FLU SEASON" FOR MONTHS AFTER THE FLU SEASON AND BEFORE THE NEW FLU VACCINE WILL BE AVAILABLE
	5	SELECT MONTHS WHEN INFLUENZA VACCINE SUPPLY WILL BE AVAILABLE ("AVAILABLE")
	6	SELECT MONTHS WHEN INFLUENZA VACCINE SUPPLY WILL NOT BE AVAILABLE (NOT AVAIL")
	7	SELECT MONTHS WHEN INFLUENZA VACCINATIONS WILL BE OFFERED ("VACC")
	8	SELECT MONTHS WHEN INFLUENZA VACCINATIONS WILL NOT BE OFFERED ("NO VACC")
			January	February	March	April	May	June	July	August	September	October	November	December	# OF MONTHS
		Tip: This is the typical flu season in the SOUTHERN HEMISPHERE. Red cell indicates the peak month. -->					FLU	FLU	FLU	FLU	FLU
		Tip: This is the typical flu season in the NORTHERN HEMISPHERE. Red cell indicates the peak month.-->	FLU	FLU	FLU								FLU	FLU
			11	12	13	14	15	16	17	18	19	20	21	22
			NOVEMBER	DECEMBER	JANUARY	FEBRUARY	MARCH	APRIL	MAY	JUNE	JULY	AUGUST	SEPTEMBER	OCTOBER	# OF MONTHS
		"FLU" SEASON MONTH OR "NO FLU" SEASON MONTH? (SELECT)	PRE-FLU SEASON	PRE-FLU SEASON	PRE-FLU SEASON	FLU SEASON	FLU SEASON	FLU SEASON	POST-FLU SEASON	POST-FLU SEASON	POST-FLU SEASON	POST-FLU SEASON	POST-FLU SEASON	POST-FLU SEASON	6
		"AVAILABLE" VACCINE SUPPLY MONTH OR "NOT AVAIL"MONTH? (SELECT)	AVAILABLE	AVAILABLE	AVAILABLE	AVAILABLE	AVAILABLE	AVAILABLE	NOT AVAIL	NOT AVAIL	NOT AVAIL	NOT AVAIL	NOT AVAIL	NOT AVAIL	6	VACCINE AVAILABLE MONTHS
		NOVEMBER 2018 - OCTOBER 2019	VACC	VACC	VACC	VACC	VACC	VACC	NO VACC	NO VACC	NO VACC	NO VACC	NO VACC	NO VACC	6	VACCINE MONTHS
		NOVEMBER 2019 - OCTOBER 2020	VACC	VACC	VACC	VACC	VACC	VACC	NO VACC	NO VACC	NO VACC	NO VACC	NO VACC	NO VACC	6	VACCINE MONTHS
		NOVEMBER 2020 - OCTOBER 2021	VACC	VACC	VACC	VACC	VACC	VACC	NO VACC	NO VACC	NO VACC	NO VACC	NO VACC	NO VACC	6	VACCINE MONTHS
		NOVEMBER 2021 - OCTOBER 2022	VACC	VACC	VACC	VACC	VACC	VACC	NO VACC	NO VACC	NO VACC	NO VACC	NO VACC	NO VACC	6	VACCINE MONTHS
ERROR CHECK>	0	NOVEMBER 2022 - OCTOBER 2023	VACC	VACC	VACC	VACC	VACC	VACC	NO VACC	NO VACC	NO VACC	NO VACC	NO VACC	NO VACC	6	VACCINE MONTHS
			OK	OK	OK	OK	OK	OK	OK	OK	OK	OK	OK	OK	0
			OK	OK	OK	OK	OK	OK	OK	OK	OK	OK	OK	OK	0
			OK	OK	OK	OK	OK	OK	OK	OK	OK	OK	OK	OK	0
			OK	OK	OK	OK	OK	OK	OK	OK	OK	OK	OK	OK	0
			OK	OK	OK	OK	OK	OK	OK	OK	OK	OK	OK	OK	0
			0	0	0	0	0	0	0	0	0	0	0	0	0
	5	SELECT TIMING OF INTRODUCTION OF INFLUENZA VACCINE SERVICE, BY AREA AND YEAR
PUSH +/-TO		Zone	NOVEMBER 2018 - OCTOBER 2019	NOVEMBER 2019 - OCTOBER 2020	NOVEMBER 2020 - OCTOBER 2021	NOVEMBER 2021 - OCTOBER 2022	NOVEMBER 2022 - OCTOBER 2023
		Northern	START	CONTINUE	CONTINUE	CONTINUE	CONTINUE
		Central East	START	CONTINUE	CONTINUE	CONTINUE	CONTINUE
		Central West	START	CONTINUE	CONTINUE	CONTINUE	CONTINUE
		South West	START	CONTINUE	CONTINUE	CONTINUE	CONTINUE
		South East	START	CONTINUE	CONTINUE	CONTINUE	CONTINUE
		0	WAIT	WAIT	WAIT	WAIT	WAIT
		0	WAIT	WAIT	WAIT	WAIT	WAIT
		0	WAIT	WAIT	WAIT	WAIT	WAIT
		0	WAIT	WAIT	WAIT	WAIT	WAIT
		0	WAIT	WAIT	WAIT	WAIT	WAIT
		0	WAIT	WAIT	WAIT	WAIT	WAIT
		0	WAIT	WAIT	WAIT	WAIT	WAIT
		0	WAIT	WAIT	WAIT	WAIT	WAIT
		0	WAIT	WAIT	WAIT	WAIT	WAIT
		0	WAIT	WAIT	WAIT	WAIT	WAIT
		0	WAIT	WAIT	WAIT	WAIT	WAIT
		0	WAIT	WAIT	WAIT	WAIT	WAIT
		0	WAIT	WAIT	WAIT	WAIT	WAIT
		0	WAIT	WAIT	WAIT	WAIT	WAIT
		0	WAIT	WAIT	WAIT	WAIT	WAIT
		0	WAIT	WAIT	WAIT	WAIT	WAIT
		0	WAIT	WAIT	WAIT	WAIT	WAIT
		0	WAIT	WAIT	WAIT	WAIT	WAIT
		0	WAIT	WAIT	WAIT	WAIT	WAIT
		0	WAIT	WAIT	WAIT	WAIT	WAIT
		0	WAIT	WAIT	WAIT	WAIT	WAIT
		0	WAIT	WAIT	WAIT	WAIT	WAIT
		0	WAIT	WAIT	WAIT	WAIT	WAIT
		0	WAIT	WAIT	WAIT	WAIT	WAIT
		0	WAIT	WAIT	WAIT	WAIT	WAIT
		0	WAIT	WAIT	WAIT	WAIT	WAIT
		0	WAIT	WAIT	WAIT	WAIT	WAIT
		0	WAIT	WAIT	WAIT	WAIT	WAIT
		0	WAIT	WAIT	WAIT	WAIT	WAIT
		0	WAIT	WAIT	WAIT	WAIT	WAIT
		0	WAIT	WAIT	WAIT	WAIT	WAIT
		0	WAIT	WAIT	WAIT	WAIT	WAIT
		0	WAIT	WAIT	WAIT	WAIT	WAIT
		0	WAIT	WAIT	WAIT	WAIT	WAIT
		0	WAIT	WAIT	WAIT	WAIT	WAIT
		0	WAIT	WAIT	WAIT	WAIT	WAIT
		0	WAIT	WAIT	WAIT	WAIT	WAIT
		0	WAIT	WAIT	WAIT	WAIT	WAIT
		0	WAIT	WAIT	WAIT	WAIT	WAIT
		0	WAIT	WAIT	WAIT	WAIT	WAIT
		0	WAIT	WAIT	WAIT	WAIT	WAIT
		0	WAIT	WAIT	WAIT	WAIT	WAIT
		0	WAIT	WAIT	WAIT	WAIT	WAIT
		0	WAIT	WAIT	WAIT	WAIT	WAIT
		0	WAIT	WAIT	WAIT	WAIT	WAIT
		WAIT	0	0	0	0	0
		START	5	0	0	0	0
ERROR CHECK>	0	CONTINUE	0	5	5	5	5
		WAIT>START SEQUENCING ERROR CHECK		OK	OK	OK	OK
		START>CONTINUE SEQUENCING ERROR CHECK		OK	OK	OK	OK
		ERROR CHECK TOTAL>	0	0	0	0	0
	RESULT:	TOTAL PREGNANT WOMEN IN ACTIVE AREAS BASED ON SELECTIONS ABOVE
		TARGET POPULATION	NOVEMBER 2018 - OCTOBER 2019	NOVEMBER 2019 - OCTOBER 2020	NOVEMBER 2020 - OCTOBER 2021	NOVEMBER 2021 - OCTOBER 2022	NOVEMBER 2022 - OCTOBER 2023
		PREGNANT WOMEN (ENTIRE SEASON)	913157	941465	970650	1.00074e+06	1.03176e+06
		PREGNANT WOMEN MONTHLY COHORT	101462	104607	107850	111193	114640
		MONTHLY PREGNANCY INCIDENCE (FLAT DISTRIBUTION)	76096.4	78455.4	80887.5	83395	85980.3
		MONTHLY PREGNANCY BIRTHS (FLAT DISTRIBUTION)	76096.4	78455.4	80887.5	83395	85980.3
		PREGNANT WOMEN (AVERAGE EACH MONTH)	913157	941465	970650	1.00074e+06	1.03176e+06
	6	SET ANC ATTENDANCE ASSUMPTIONS
		DESCRIPTION	ASSUMPTION	REFERENCE	Source of Referenced Values
		PROPORTION OF PREGNANT WOMEN MAKING AT LEAST 1 ANC VISIT	0.95	0.95	UN Data: http://data.un.org/Data.aspx?q=Antenatal+care&d=MDG&f=seriesRowID%3a762
		PROPORTION OF PREGNANT WOMEN MAKING AT LEAST 4 ANC VISITS	0.46	0.46	UN Data: http://data.un.org/Data.aspx?q=Antenatal+care&d=MDG&f=seriesRowID%3a762
		MEDIAN START MONTH FOR FIRST ANC (ANC-1) VISIT (MONTH OF PREGNANCY)	5	5.6	UN Data: http://data.un.org/Data.aspx?q=Antenatal+care&d=MDG&f=seriesRowID%3a762
		AVERAGE NUMBER OF ANC VISITS PER PREGNANT WOMAN	4	2.9	Must be no greater than 9 minus start month
		EXPECTED DROP OUT RATE BETWEEN ANC-1 AND ANC-2	0.163	0.163333	Reference rates are calculated , assuming a constant drop out between ANC 1 and ANC 4.
		EXPECTED DROP OUT RATE BETWEEN ANC-2 AND ANC-3	0.163	0.163333
		EXPECTED DROP OUT RATE BETWEEN ANC-3 AND ANC-4	0.163	0.163333
		PROPORTION OF PREGNANT WOMEN MAKING AT LEAST 4 ANC VISITS	0.46	0.46	UN Data: http://data.un.org/Data.aspx?q=Antenatal+care&d=MDG&f=seriesRowID%3a762
		AVERAGE NUMBER MONTHS BETWEEN VISITS (EITHER 1 or 2)	1	2	Estimated from ANC Visit Start Month and Median # Visits
ALERT CHECK>			ANC-4 CALCULATED RATE MATCHES ANC-4 ASSUMED RATE!		OK!
ERROR CHECK>			ANC-4 IS EQUAL TO OR LESS THAN ANC-1		OK!
ERROR CHECK>	0	ERROR CHECK -->	OK
	RESULT:	TOTAL PREGNANT WOMEN IN ACTIVE AREAS BASED ON SELECTIONS ABOVE
		CALCULATED MEDIAN PREGNANCY MONTH BASED ON MEDIAN START MONTH FOR FIRST ANC VISIT			5			6	7	8	9	10	11	12	13
		ATTENDANCE RATE:			0.95			0.787	0.624	0.461	0	0	0	0	0
								ANC #	ANC #	ANC #	ANC #	ANC #	ANC #	ANC #	ANC #
		RESULT	TOTAL	ANC-1 %	ANC-1 #	MEDIAN ANC-1 MONTH	MEDIAN # ANC	2	3	4	5	6	7	8	9
		NOVEMBER 2018 - OCTOBER 2019	913157	0.95	867499	5	4	718655	569810	420965	0	0	0	0	0
		NOVEMBER 2019 - OCTOBER 2020	941465	0.95	894392	5	4	740933	587474	434015	0	0	0	0	0
		NOVEMBER 2020 - OCTOBER 2021	970650	0.95	922118	5	4	763902	605686	447470	0	0	0	0	0
		NOVEMBER 2021 - OCTOBER 2022	1.00074e+06	0.95	950703	5	4	787583	624462	461341	0	0	0	0	0
		NOVEMBER 2022 - OCTOBER 2023	1.03176e+06	0.95	980175	5	4	811998	643820	475643	0	0	0	0	0
	CALCULATION: ANC VISIT #, BY MONTH OF PREGNANCY
		ANC Visit #	PREGNANCY MONTH
		1	5
		2	6
		3	7
		4	8
		5	0
		6	0
		7	0
		8	0
		9	0
	CALCULATION: NUMBER OF ANC VISITS BY ELIGIBLE PREGNANT WOMEN
		Based on Your Selection and the ANC 1 Rate. Your Target Audience will be Reachable As Follows
		TARGET POPULATION	NOVEMBER 2018 - OCTOBER 2019	NOVEMBER 2019 - OCTOBER 2020	NOVEMBER 2020 - OCTOBER 2021	NOVEMBER 2021 - OCTOBER 2022	NOVEMBER 2022 - OCTOBER 2023
		Pregnant Women (ACTIVE AND INACTIVE AREAS)	913157	941465	970650	1.00074e+06	1.03176e+06
		Gross Number of Eligible Pregnant Women (ACTIVE AREAS)	913157	941465	970650	1.00074e+06	1.03176e+06
		ACTIVE AREAS	NOVEMBER 2018 - OCTOBER 2019	NOVEMBER 2019 - OCTOBER 2020	NOVEMBER 2020 - OCTOBER 2021	NOVEMBER 2021 - OCTOBER 2022	NOVEMBER 2022 - OCTOBER 2023
		Number of Eligible Pregnant Women Attending ANC at least once during FLU SEASON	576202	594064	612480	631467	651043
		Number of unvaccinated ANC attenders during any Vaccination month	576202	594064	612480	631467	651043
		Check if Number of unvaccinated ANC attenders during any Vaccination month is less than Number of Eligible Pregnant Women Attending ANC at least once	OK!	OK!	OK!	OK!	OK!
		Will Get Vaccinated	0.74	0.74	0.74	0.74	0.74
		TOTAL VACCINATED THIS YEAR	426390	439608	453235	467286	481772
		Number of Unvaccinated Eligible Pregnant Women Who Won't Attend Any ANC	45657.9	47073.2	48532.5	50037	51588.2
		Number of Unvaccinated ANC Attenders who will miss all Vaccination Months	0	0	0	0	0
		Number of Unvaccinated ANC Attenders Who Will Refuse Vaccination	149813	154457	159245	164181	169271
		TOTAL NOT VACCINATED	195470	201530	207777	214218	220859
		TOTAL COVERAGE (ACTIVE AREAS)	0.46694	0.46694	0.46694	0.46694	0.46694
		TOTAL VACCINATED +Number of Unvaccinated ANC Attenders who will miss all Vaccination Months+Number of Unvaccinated ANC Attenders Who Will Refuse Vaccination	576202	594064	612480	631467	651043
		Check>Does TOTAL VACCINATED +Number of Unvaccinated ANC Attenders who will miss all Vaccination Months+Number of Unvaccinated ANC Attenders Who Will Refuse Vaccination = Number of Eligible Pregnant Women Attending ANC at least once.	OK!	OK!	OK!	OK!	OK!
		TOTAL COVERAGE (ACTIVE AND INACTIVE AREAS)	0.46694	0.46694	0.46694	0.46694	0.46694
	YR1	NOVEMBER 2018 - OCTOBER 2019
			DURING 12 MONTHS	PREGNANCY MONTH	PREGNANCY MONTH	PREGNANCY MONTH	PREGNANCY MONTH	PREGNANCY MONTH	PREGNANCY MONTH	PREGNANCY MONTH	PREGNANCY MONTH	PREGNANCY MONTH	MONTHLY ATTENDING
		# MONTHS PREGNANT	NUMBER VISITORS	1	2	3	4	5	6	7	8	9	BY ANC VISIT #
		ANC VISIT #	(BY VISIT #)	913157	913157	913157	913157	913157	913157	913157	913157	913157	(SUM/12)
		1	867499	0	0	0	0	867499	0	0	0	0	72291.6
		2	718655	0	0	0	0	0	718655	0	0	0	59887.9
		3	569810	0	0	0	0	0	0	569810	0	0	47484.2
		4	420965	0	0	0	0	0	0	0	420965	0	35080.4
		5	0	0	0	0	0	0	0	0	0	0	0
		6	0	0	0	0	0	0	0	0	0	0	0
		7	0	0	0	0	0	0	0	0	0	0	0
		8	0	0	0	0	0	0	0	0	0	0	0
		9	0	0	0	0	0	0	0	0	0	0	0
		TOTAL ANC VISITS MADE BY PREGNANT WOMEN	2.57693e+06	0	0	0	0	867499	718655	569810	420965	0	214744
		PROPORTION OF PREGNANT WOMEN ATTENDING		0	0	0	0	0.95	0.787	0.624	0.461	0
	YR1	NOVEMBER 2018 - OCTOBER 2019				60508.1
		RESULT	NOVEMBER	DECEMBER	JANUARY	FEBRUARY	MARCH	APRIL	MAY	JUNE	JULY	AUGUST	SEPTEMBER	OCTOBER
			1	2	3	4	5	6	7	8	9	10	11	12
		FLU SEASON (AND PRE-SEASON)	PRE-FLU SEASON	PRE-FLU SEASON	PRE-FLU SEASON	FLU SEASON	FLU SEASON	FLU SEASON	POST-FLU SEASON	POST-FLU SEASON	POST-FLU SEASON	POST-FLU SEASON	POST-FLU SEASON	POST-FLU SEASON
		VACCINE AVAILABILITY	VACC	VACC	VACC	VACC	VACC	VACC	NO VACC	NO VACC	NO VACC	NO VACC	NO VACC	NO VACC
		VACCINATION (1) OR NO VACCINATION (0)	1	1	1	1	1	1	0	0	0	0	0	0
		AVERAGE NUMBER MONTHS BETWEEN VISITS (EITHER 1 or 2)	1	1	1	1	1	1	1	1	1	1	1	1
		MEDIAN NUMBER OF ANC VISITS	4	4	4	4	4	4	4	4	4	4	4	4
		ANC VISIT 1 ELIGIBLE FOR THIS SEASON'S VACCINE	72291.6	72291.6	72291.6	72291.6	72291.6	72291.6	0	0	0	0	0	0
		ANC VISIT 2 ELIGIBLE FOR THIS SEASON'S VACCINE	59887.9	0	0	0	0	0	0	0	0	0	0	0
		ANC VISIT 3 ELIGIBLE FOR THIS SEASON'S VACCINE	47484.2	0	0	0	0	0	0	0	0	0	0	0
		ANC VISIT 4 ELIGIBLE FOR THIS SEASON'S VACCINE	35080.4	0	0	0	0	0	0	0	0	0	0	0
		ANC VISIT 5 ELIGIBLE FOR THIS SEASON'S VACCINE	0	0	0	0	0	0	0	0	0	0	0	0
		ANC VISIT 6 ELIGIBLE FOR THIS SEASON'S VACCINE	0	0	0	0	0	0	0	0	0	0	0	0
		ANC VISIT 7 ELIGIBLE FOR THIS SEASON'S VACCINE	0	0	0	0	0	0	0	0	0	0	0	0
		ANC VISIT 8 ELIGIBLE FOR THIS SEASON'S VACCINE	0	0	0	0	0	0	0	0	0	0	0	0
		ANC VISIT 9 ELIGIBLE FOR THIS SEASON'S VACCINE	0	0	0	0	0	0	0	0	0	0	0	0
		TOTAL VISITS BY UNVACCINATED ELIGIBLE PREGNANT WOMEN EXPECTED	214744	72291.6	72291.6	72291.6	72291.6	72291.6	0	0	0	0	0	0	576202
		ANC VISIT 1	72291.6	72291.6	72291.6	72291.6	72291.6	72291.6	0	0	0	0	0	0
		ANC VISIT 2	59887.9	0	0	0	0	0	0	0	0	0	0	0
		ANC VISIT 3	47484.2	0	0	0	0	0	0	0	0	0	0	0
		ANC VISIT 4	35080.4	0	0	0	0	0	0	0	0	0	0	0
		ANC VISIT 5	0	0	0	0	0	0	0	0	0	0	0	0
		ANC VISIT 6	0	0	0	0	0	0	0	0	0	0	0	0
		ANC VISIT 7	0	0	0	0	0	0	0	0	0	0	0	0
		ANC VISIT 8	0	0	0	0	0	0	0	0	0	0	0	0
		ANC VISIT 9	0	0	0	0	0	0	0	0	0	0	0	0
		TOTAL VISITS DURING A MONTH WHEN VACC IS AVAILABLE	214744	72291.6	72291.6	72291.6	72291.6	72291.6	0	0	0	0	0	0	576202
	YR2	NOVEMBER 2019 - OCTOBER 2020
			DURING 12 MONTHS	PREGNANCY MONTH	PREGNANCY MONTH	PREGNANCY MONTH	PREGNANCY MONTH	PREGNANCY MONTH	PREGNANCY MONTH	PREGNANCY MONTH	PREGNANCY MONTH	PREGNANCY MONTH	MONTHLY ATTENDING
		# MONTHS PREGNANT	NUMBER VISITORS	1	2	3	4	5	6	7	8	9	BY ANC VISIT #
		ANC VISIT #	(BY VISIT #)	941465	941465	941465	941465	941465	941465	941465	941465	941465
		1	894392	0	0	0	0	894392	0	0	0	0	74532.6
		2	740933	0	0	0	0	0	740933	0	0	0	61744.4
		3	587474	0	0	0	0	0	0	587474	0	0	48956.2
		4	434015	0	0	0	0	0	0	0	434015	0	36167.9
		5	0	0	0	0	0	0	0	0	0	0	0
		6	0	0	0	0	0	0	0	0	0	0	0
		7	0	0	0	0	0	0	0	0	0	0	0
		8	0	0	0	0	0	0	0	0	0	0	0
		9	0	0	0	0	0	0	0	0	0	0	0
		TOTAL PREGNANT WOMEN ATTENDING PER MONTH		0	0	0	0	894392	740933	587474	434015	0	221401
		PROPORTION OF PREGNANT WOMEN ATTENDING		0	0	0	0	0.95	0.787	0.624	0.461	0
	YR2	NOVEMBER 2019 - OCTOBER 2020
		RESULT	NOVEMBER	DECEMBER	JANUARY	FEBRUARY	MARCH	APRIL	MAY	JUNE	JULY	AUGUST	SEPTEMBER	OCTOBER
			1	2	3	4	5	6	7	8	9	10	11	12
		FLU SEASON (AND PRE-SEASON)	PRE-FLU SEASON	PRE-FLU SEASON	PRE-FLU SEASON	FLU SEASON	FLU SEASON	FLU SEASON	POST-FLU SEASON	POST-FLU SEASON	POST-FLU SEASON	POST-FLU SEASON	POST-FLU SEASON	POST-FLU SEASON
		VACCINATIONS AVAILABLE	VACC	VACC	VACC	VACC	VACC	VACC	NO VACC	NO VACC	NO VACC	NO VACC	NO VACC	NO VACC
		RESERVED FOR CALCULATION FORMULA	1	1	1	1	1	1	0	0	0	0	0	0
		AVERAGE NUMBER MONTHS BETWEEN VISITS (EITHER 1 or 2)	1	1	1	1	1	1	1	1	1	1	1	1
		MEDIAN NUMBER OF ANC VISITS	4	4	4	4	4	4	4	4	4	4	4	4
		ANC VISIT 1 ELIGIBLE FOR THIS SEASON'S VACCINE	74532.6	74532.6	74532.6	74532.6	74532.6	74532.6	0	0	0	0	0	0
		ANC VISIT 2 ELIGIBLE FOR THIS SEASON'S VACCINE	61744.4	0	0	0	0	0	0	0	0	0	0	0
		ANC VISIT 3 ELIGIBLE FOR THIS SEASON'S VACCINE	48956.2	0	0	0	0	0	0	0	0	0	0	0
		ANC VISIT 4 ELIGIBLE FOR THIS SEASON'S VACCINE	36167.9	0	0	0	0	0	0	0	0	0	0	0
		ANC VISIT 5 ELIGIBLE FOR THIS SEASON'S VACCINE	0	0	0	0	0	0	0	0	0	0	0	0
		ANC VISIT 6 ELIGIBLE FOR THIS SEASON'S VACCINE	0	0	0	0	0	0	0	0	0	0	0	0
		ANC VISIT 7 ELIGIBLE FOR THIS SEASON'S VACCINE	0	0	0	0	0	0	0	0	0	0	0	0
		ANC VISIT 8 ELIGIBLE FOR THIS SEASON'S VACCINE	0	0	0	0	0	0	0	0	0	0	0	0
		ANC VISIT 9 ELIGIBLE FOR THIS SEASON'S VACCINE	0	0	0	0	0	0	0	0	0	0	0	0
		TOTAL VISITS BY ELIGIBLE PREGNANT WOMEN EXPECTED	221401	74532.6	74532.6	74532.6	74532.6	74532.6	0	0	0	0	0	0	594064
		ANC VISIT 1	74532.6	74532.6	74532.6	74532.6	74532.6	74532.6	0	0	0	0	0	0
		ANC VISIT 2	61744.4	0	0	0	0	0	0	0	0	0	0	0
		ANC VISIT 3	48956.2	0	0	0	0	0	0	0	0	0	0	0
		ANC VISIT 4	36167.9	0	0	0	0	0	0	0	0	0	0	0
		ANC VISIT 5	0	0	0	0	0	0	0	0	0	0	0	0
		ANC VISIT 6	0	0	0	0	0	0	0	0	0	0	0	0
		ANC VISIT 7	0	0	0	0	0	0	0	0	0	0	0	0
		ANC VISIT 8	0	0	0	0	0	0	0	0	0	0	0	0
		ANC VISIT 9	0	0	0	0	0	0	0	0	0	0	0	0
		TOTAL VISITS DURING A MONTH WHEN VACC IS AVAILABLE	221401	74532.6	74532.6	74532.6	74532.6	74532.6	0	0	0	0	0	0	594064
	YR3	NOVEMBER 2020 - OCTOBER 2021
			DURING 12 MONTHS	PREGNANCY MONTH	PREGNANCY MONTH	PREGNANCY MONTH	PREGNANCY MONTH	PREGNANCY MONTH	PREGNANCY MONTH	PREGNANCY MONTH	PREGNANCY MONTH	PREGNANCY MONTH	MONTHLY ATTENDING
		# MONTHS PREGNANT	NUMBER VISITORS	1	2	3	4	5	6	7	8	9	BY ANC VISIT #
		ANC VISIT #	(BY VISIT #)	970650	970650	970650	970650	970650	970650	970650	970650	970650
		1	922118	0	0	0	0	922118	0	0	0	0	76843.1
		2	763902	0	0	0	0	0	763902	0	0	0	63658.5
		3	605686	0	0	0	0	0	0	605686	0	0	50473.8
		4	447470	0	0	0	0	0	0	0	447470	0	37289.1
		5	0	0	0	0	0	0	0	0	0	0	0
		6	0	0	0	0	0	0	0	0	0	0	0
		7	0	0	0	0	0	0	0	0	0	0	0
		8	0	0	0	0	0	0	0	0	0	0	0
		9	0	0	0	0	0	0	0	0	0	0	0
		TOTAL PREGNANT WOMEN ATTENDING PER MONTH		0	0	0	0	922118	763902	605686	447470	0	228265
		PROPORTION OF PREGNANT WOMEN ATTENDING		0	0	0	0	0.95	0.787	0.624	0.461	0
	YR3	NOVEMBER 2020 - OCTOBER 2021
		RESULT	NOVEMBER	DECEMBER	JANUARY	FEBRUARY	MARCH	APRIL	MAY	JUNE	JULY	AUGUST	SEPTEMBER	OCTOBER
			1	2	3	4	5	6	7	8	9	10	11	12
		FLU SEASON (AND PRE-SEASON)	PRE-FLU SEASON	PRE-FLU SEASON	PRE-FLU SEASON	FLU SEASON	FLU SEASON	FLU SEASON	POST-FLU SEASON	POST-FLU SEASON	POST-FLU SEASON	POST-FLU SEASON	POST-FLU SEASON	POST-FLU SEASON
		VACCINATIONS AVAILABLE	VACC	VACC	VACC	VACC	VACC	VACC	NO VACC	NO VACC	NO VACC	NO VACC	NO VACC	NO VACC
		RESERVED FOR CALCULATION FORMULA	1	1	1	1	1	1	0	0	0	0	0	0
		AVERAGE NUMBER MONTHS BETWEEN VISITS (EITHER 1 or 2)	1	1	1	1	1	1	1	1	1	1	1	1
		MEDIAN NUMBER OF ANC VISITS	4	4	4	4	4	4	4	4	4	4	4	4
		ANC VISIT 1 ELIGIBLE FOR THIS SEASON'S VACCINE	76843.1	76843.1	76843.1	76843.1	76843.1	76843.1	0	0	0	0	0	0
		ANC VISIT 2 ELIGIBLE FOR THIS SEASON'S VACCINE	63658.5	0	0	0	0	0	0	0	0	0	0	0
		ANC VISIT 3 ELIGIBLE FOR THIS SEASON'S VACCINE	50473.8	0	0	0	0	0	0	0	0	0	0	0
		ANC VISIT 4 ELIGIBLE FOR THIS SEASON'S VACCINE	37289.1	0	0	0	0	0	0	0	0	0	0	0
		ANC VISIT 5 ELIGIBLE FOR THIS SEASON'S VACCINE	0	0	0	0	0	0	0	0	0	0	0	0
		ANC VISIT 6 ELIGIBLE FOR THIS SEASON'S VACCINE	0	0	0	0	0	0	0	0	0	0	0	0
		ANC VISIT 7 ELIGIBLE FOR THIS SEASON'S VACCINE	0	0	0	0	0	0	0	0	0	0	0	0
		ANC VISIT 8 ELIGIBLE FOR THIS SEASON'S VACCINE	0	0	0	0	0	0	0	0	0	0	0	0
		ANC VISIT 9 ELIGIBLE FOR THIS SEASON'S VACCINE	0	0	0	0	0	0	0	0	0	0	0	0
		TOTAL VISITS BY ELIGIBLE PREGNANT WOMEN EXPECTED	228265	76843.1	76843.1	76843.1	76843.1	76843.1	0	0	0	0	0	0	612480
		ANC VISIT 1	76843.1	76843.1	76843.1	76843.1	76843.1	76843.1	0	0	0	0	0	0
		ANC VISIT 2	63658.5	0	0	0	0	0	0	0	0	0	0	0
		ANC VISIT 3	50473.8	0	0	0	0	0	0	0	0	0	0	0
		ANC VISIT 4	37289.1	0	0	0	0	0	0	0	0	0	0	0
		ANC VISIT 5	0	0	0	0	0	0	0	0	0	0	0	0
		ANC VISIT 6	0	0	0	0	0	0	0	0	0	0	0	0
		ANC VISIT 7	0	0	0	0	0	0	0	0	0	0	0	0
		ANC VISIT 8	0	0	0	0	0	0	0	0	0	0	0	0
		ANC VISIT 9	0	0	0	0	0	0	0	0	0	0	0	0
		TOTAL VISITS DURING A MONTH WHEN VACC IS AVAILABLE	228265	76843.1	76843.1	76843.1	76843.1	76843.1	0	0	0	0	0	0	612480
	YR4	NOVEMBER 2021 - OCTOBER 2022
			DURING 12 MONTHS	PREGNANCY MONTH	PREGNANCY MONTH	PREGNANCY MONTH	PREGNANCY MONTH	PREGNANCY MONTH	PREGNANCY MONTH	PREGNANCY MONTH	PREGNANCY MONTH	PREGNANCY MONTH	MONTHLY ATTENDING
		# MONTHS PREGNANT	NUMBER VISITORS	1	2	3	4	5	6	7	8	9	BY ANC VISIT #
		ANC VISIT #	(BY VISIT #)	1.00074e+06	1.00074e+06	1.00074e+06	1.00074e+06	1.00074e+06	1.00074e+06	1.00074e+06	1.00074e+06	1.00074e+06	(SUM/12)
		1	950703	0	0	0	0	950703	0	0	0	0	79225.3
		2	787583	0	0	0	0	0	787583	0	0	0	65631.9
		3	624462	0	0	0	0	0	0	624462	0	0	52038.5
		4	461341	0	0	0	0	0	0	0	461341	0	38445.1
		5	0	0	0	0	0	0	0	0	0	0	0
		6	0	0	0	0	0	0	0	0	0	0	0
		7	0	0	0	0	0	0	0	0	0	0	0
		8	0	0	0	0	0	0	0	0	0	0	0
		9	0	0	0	0	0	0	0	0	0	0	0
		TOTAL PREGNANT WOMEN ATTENDING PER MONTH		0	0	0	0	950703	787583	624462	461341	0	235341
		PROPORTION OF PREGNANT WOMEN ATTENDING		0	0	0	0	0.95	0.787	0.624	0.461	0
	YR4	NOVEMBER 2021 - OCTOBER 2022
		RESULT	NOVEMBER	DECEMBER	JANUARY	FEBRUARY	MARCH	APRIL	MAY	JUNE	JULY	AUGUST	SEPTEMBER	OCTOBER
			1	2	3	4	5	6	7	8	9	10	11	12
		FLU SEASON (AND PRE-SEASON)	PRE-FLU SEASON	PRE-FLU SEASON	PRE-FLU SEASON	FLU SEASON	FLU SEASON	FLU SEASON	POST-FLU SEASON	POST-FLU SEASON	POST-FLU SEASON	POST-FLU SEASON	POST-FLU SEASON	POST-FLU SEASON
		VACCINATIONS AVAILABLE	VACC	VACC	VACC	VACC	VACC	VACC	NO VACC	NO VACC	NO VACC	NO VACC	NO VACC	NO VACC
		RESERVED FOR CALCULATION FORMULA	1	1	1	1	1	1	0	0	0	0	0	0
		AVERAGE NUMBER MONTHS BETWEEN VISITS (EITHER 1 or 2)	1	1	1	1	1	1	1	1	1	1	1	1
		MEDIAN NUMBER OF ANC VISITS	4	4	4	4	4	4	4	4	4	4	4	4
		ANC VISIT 1 ELIGIBLE FOR THIS SEASON'S VACCINE	79225.3	79225.3	79225.3	79225.3	79225.3	79225.3	0	0	0	0	0	0
		ANC VISIT 2 ELIGIBLE FOR THIS SEASON'S VACCINE	65631.9	0	0	0	0	0	0	0	0	0	0	0
		ANC VISIT 3 ELIGIBLE FOR THIS SEASON'S VACCINE	52038.5	0	0	0	0	0	0	0	0	0	0	0
		ANC VISIT 4 ELIGIBLE FOR THIS SEASON'S VACCINE	38445.1	0	0	0	0	0	0	0	0	0	0	0
		ANC VISIT 5 ELIGIBLE FOR THIS SEASON'S VACCINE	0	0	0	0	0	0	0	0	0	0	0	0
		ANC VISIT 6 ELIGIBLE FOR THIS SEASON'S VACCINE	0	0	0	0	0	0	0	0	0	0	0	0
		ANC VISIT 7 ELIGIBLE FOR THIS SEASON'S VACCINE	0	0	0	0	0	0	0	0	0	0	0	0
		ANC VISIT 8 ELIGIBLE FOR THIS SEASON'S VACCINE	0	0	0	0	0	0	0	0	0	0	0	0
		ANC VISIT 9 ELIGIBLE FOR THIS SEASON'S VACCINE	0	0	0	0	0	0	0	0	0	0	0	0
		TOTAL VISITS BY ELIGIBLE PREGNANT WOMEN EXPECTED	235341	79225.3	79225.3	79225.3	79225.3	79225.3	0	0	0	0	0	0	631467
		ANC VISIT 1	79225.3	79225.3	79225.3	79225.3	79225.3	79225.3	0	0	0	0	0	0
		ANC VISIT 2	65631.9	0	0	0	0	0	0	0	0	0	0	0
		ANC VISIT 3	52038.5	0	0	0	0	0	0	0	0	0	0	0
		ANC VISIT 4	38445.1	0	0	0	0	0	0	0	0	0	0	0
		ANC VISIT 5	0	0	0	0	0	0	0	0	0	0	0	0
		ANC VISIT 6	0	0	0	0	0	0	0	0	0	0	0	0
		ANC VISIT 7	0	0	0	0	0	0	0	0	0	0	0	0
		ANC VISIT 8	0	0	0	0	0	0	0	0	0	0	0	0
		ANC VISIT 9	0	0	0	0	0	0	0	0	0	0	0	0
		TOTAL VISITS DURING A MONTH WHEN VACC IS AVAILABLE	235341	79225.3	79225.3	79225.3	79225.3	79225.3	0	0	0	0	0	0	631467
	YR5	NOVEMBER 2022 - OCTOBER 2023
			DURING 12 MONTHS	PREGNANCY MONTH	PREGNANCY MONTH	PREGNANCY MONTH	PREGNANCY MONTH	PREGNANCY MONTH	PREGNANCY MONTH	PREGNANCY MONTH	PREGNANCY MONTH	PREGNANCY MONTH	MONTHLY ATTENDING
		# MONTHS PREGNANT	NUMBER VISITORS	1	2	3	4	5	6	7	8	9	BY ANC VISIT #
		ANC VISIT #	(BY VISIT #)	1.03176e+06	1.03176e+06	1.03176e+06	1.03176e+06	1.03176e+06	1.03176e+06	1.03176e+06	1.03176e+06	1.03176e+06	(SUM/12)
		1	980175	0	0	0	0	980175	0	0	0	0	81681.3
		2	811998	0	0	0	0	0	811998	0	0	0	67666.5
		3	643820	0	0	0	0	0	0	643820	0	0	53651.7
		4	475643	0	0	0	0	0	0	0	475643	0	39636.9
		5	0	0	0	0	0	0	0	0	0	0	0
		6	0	0	0	0	0	0	0	0	0	0	0
		7	0	0	0	0	0	0	0	0	0	0	0
		8	0	0	0	0	0	0	0	0	0	0	0
		9	0	0	0	0	0	0	0	0	0	0	0
		TOTAL PREGNANT WOMEN ATTENDING PER MONTH		0	0	0	0	980175	811998	643820	475643	0	242636
		PROPORTION OF PREGNANT WOMEN ATTENDING		0	0	0	0	0.95	0.787	0.624	0.461	0
	YR5	NOVEMBER 2022 - OCTOBER 2023
		RESULT	NOVEMBER	DECEMBER	JANUARY	FEBRUARY	MARCH	APRIL	MAY	JUNE	JULY	AUGUST	SEPTEMBER	OCTOBER
			1	2	3	4	5	6	7	8	9	10	11	12
		FLU SEASON (AND PRE-SEASON)	PRE-FLU SEASON	PRE-FLU SEASON	PRE-FLU SEASON	FLU SEASON	FLU SEASON	FLU SEASON	POST-FLU SEASON	POST-FLU SEASON	POST-FLU SEASON	POST-FLU SEASON	POST-FLU SEASON	POST-FLU SEASON
		VACCINATIONS AVAILABLE	VACC	VACC	VACC	VACC	VACC	VACC	NO VACC	NO VACC	NO VACC	NO VACC	NO VACC	NO VACC
		RESERVED FOR CALCULATION FORMULA	1	1	1	1	1	1	0	0	0	0	0	0
		AVERAGE NUMBER MONTHS BETWEEN VISITS (EITHER 1 or 2)	1	1	1	1	1	1	1	1	1	1	1	1
		MEDIAN NUMBER OF ANC VISITS	4	4	4	4	4	4	4	4	4	4	4	4
		ANC VISIT 1 ELIGIBLE FOR THIS SEASON'S VACCINE	81681.3	81681.3	81681.3	81681.3	81681.3	81681.3	0	0	0	0	0	0
		ANC VISIT 2 ELIGIBLE FOR THIS SEASON'S VACCINE	67666.5	0	0	0	0	0	0	0	0	0	0	0
		ANC VISIT 3 ELIGIBLE FOR THIS SEASON'S VACCINE	53651.7	0	0	0	0	0	0	0	0	0	0	0
		ANC VISIT 4 ELIGIBLE FOR THIS SEASON'S VACCINE	39636.9	0	0	0	0	0	0	0	0	0	0	0
		ANC VISIT 5 ELIGIBLE FOR THIS SEASON'S VACCINE	0	0	0	0	0	0	0	0	0	0	0	0
		ANC VISIT 6 ELIGIBLE FOR THIS SEASON'S VACCINE	0	0	0	0	0	0	0	0	0	0	0	0
		ANC VISIT 7 ELIGIBLE FOR THIS SEASON'S VACCINE	0	0	0	0	0	0	0	0	0	0	0	0
		ANC VISIT 8 ELIGIBLE FOR THIS SEASON'S VACCINE	0	0	0	0	0	0	0	0	0	0	0	0
		ANC VISIT 9 ELIGIBLE FOR THIS SEASON'S VACCINE	0	0	0	0	0	0	0	0	0	0	0	0
		TOTAL VISITS BY ELIGIBLE PREGNANT WOMEN EXPECTED	242636	81681.3	81681.3	81681.3	81681.3	81681.3	0	0	0	0	0	0	651043
		ANC VISIT 1	81681.3	81681.3	81681.3	81681.3	81681.3	81681.3	0	0	0	0	0	0
		ANC VISIT 2	67666.5	0	0	0	0	0	0	0	0	0	0	0
		ANC VISIT 3	53651.7	0	0	0	0	0	0	0	0	0	0	0
		ANC VISIT 4	39636.9	0	0	0	0	0	0	0	0	0	0	0
		ANC VISIT 5	0	0	0	0	0	0	0	0	0	0	0	0
		ANC VISIT 6	0	0	0	0	0	0	0	0	0	0	0	0
		ANC VISIT 7	0	0	0	0	0	0	0	0	0	0	0	0
		ANC VISIT 8	0	0	0	0	0	0	0	0	0	0	0	0
		ANC VISIT 9	0	0	0	0	0	0	0	0	0	0	0	0
		TOTAL VISITS DURING A MONTH WHEN VACC IS AVAILABLE	242636	81681.3	81681.3	81681.3	81681.3	81681.3	0	0	0	0	0	0	651043

## Sheet: MICRO
TAB: MICRO	Malawi
TAB. CONTENTS	MICROPLANNING
LOCAL CURRENCY
WORKSHEETS MENU
MICROPLANNING	ASSUMPTIONS
VACCINES	A.	ESTIMATE # MICROPLANNING ACTIVITIES PER LEVEL
TRAINING		LEVEL	#ACTIVITIES
SOCIAL MOBILISATION/ IEC		#ACTIVITIES Republic LEVEL	4
SERVICE DELIVERY		#ACTIVITIES Zone LEVEL	1
SUPERVISION, MONITORING & EVALUATION		#ACTIVITIES District LEVEL	1
SUPPLEMENTAL COLD CHAIN
OTHER
	B.	ESTIMATE UNIT COSTS PER ACTIVITY / SUPPLY
		USING LOCAL CURRENCY?	YES
Malawi Kwacha			NOVEMBER 2018 - OCTOBER 2019	NOVEMBER 2018 - OCTOBER 2019	NOVEMBER 2019 - OCTOBER 2020	NOVEMBER 2019 - OCTOBER 2020	NOVEMBER 2020 - OCTOBER 2021	NOVEMBER 2020 - OCTOBER 2021	NOVEMBER 2021 - OCTOBER 2022	NOVEMBER 2021 - OCTOBER 2022	NOVEMBER 2022 - OCTOBER 2023	NOVEMBER 2022 - OCTOBER 2023
		UNIT	UNIT COST FINANCIAL	UNIT COST ECONOMIC	UNIT COST FINANCIAL	UNIT COST ECONOMIC	UNIT COST FINANCIAL	UNIT COST ECONOMIC	UNIT COST FINANCIAL	UNIT COST ECONOMIC	UNIT COST FINANCIAL	UNIT COST ECONOMIC
			MWK	MWK	MWK	MWK	MWK	MWK	MWK	MWK	MWK	MWK
		Republic LEVEL MICROPLANNING	353000	556750
		Zone LEVEL MICROPLANNING	1057867	1656433
		District LEVEL MICROPLANNING	2116491	3728048
	EXPECTED OUTPUTS AND COSTS BASED ON ASSUMPTIONS
			NOVEMBER 2018 - OCTOBER 2019	NOVEMBER 2018 - OCTOBER 2019	NOVEMBER 2018 - OCTOBER 2019	NOVEMBER 2019 - OCTOBER 2020	NOVEMBER 2019 - OCTOBER 2020	NOVEMBER 2019 - OCTOBER 2020	NOVEMBER 2020 - OCTOBER 2021	NOVEMBER 2020 - OCTOBER 2021	NOVEMBER 2020 - OCTOBER 2021	NOVEMBER 2021 - OCTOBER 2022	NOVEMBER 2021 - OCTOBER 2022	NOVEMBER 2021 - OCTOBER 2022	NOVEMBER 2022 - OCTOBER 2023	NOVEMBER 2022 - OCTOBER 2023	NOVEMBER 2022 - OCTOBER 2023	TOTAL	TOTAL	TOTAL
		ACTIVITY/TASK	NUMBER	FINANCIAL COST	ECONOMIC COST	NUMBER	FINANCIAL COST	ECONOMIC COST	NUMBER	FINANCIAL COST	ECONOMIC COST	NUMBER	FINANCIAL COST	ECONOMIC COST	NUMBER	FINANCIAL COST	ECONOMIC COST	NUMBER	FINANCIAL COST	ECONOMIC COST	NOTES AND SOURCE REFERENCES
				MWK	MWK		MWK	MWK		MWK	MWK		MWK	MWK		MWK	MWK		MWK	MWK
		MICROPLANNING
		Republic MICROPLANNING	4	1412000	2227000	0	0	0	0	0	0	0	0	0	0	0	0	4	1412000	2227000
		Zone MICROPLANNING	5	5289335	8282165	0	0	0	0	0	0	0	0	0	0	0	0	5	5289335	8282165
		District MICROPLANNING	29	61378239	108113392	0	0	0	0	0	0	0	0	0	0	0	0	29	61378239	108113392
		SUBTOTAL		68079574	118622557		0	0		0	0		0	0		0	0		68079574	118622557
US Dollar
	EXPECTED OUTPUTS AND COSTS BASED ON ASSUMPTIONS
		EXCHANGE RATE		426	426		426	426		426	426		426	426		426	426
			NOVEMBER 2018 - OCTOBER 2019	NOVEMBER 2018 - OCTOBER 2019	NOVEMBER 2018 - OCTOBER 2019	NOVEMBER 2019 - OCTOBER 2020	NOVEMBER 2019 - OCTOBER 2020	NOVEMBER 2019 - OCTOBER 2020	NOVEMBER 2020 - OCTOBER 2021	NOVEMBER 2020 - OCTOBER 2021	NOVEMBER 2020 - OCTOBER 2021	NOVEMBER 2021 - OCTOBER 2022	NOVEMBER 2021 - OCTOBER 2022	NOVEMBER 2021 - OCTOBER 2022	NOVEMBER 2022 - OCTOBER 2023	NOVEMBER 2022 - OCTOBER 2023	NOVEMBER 2022 - OCTOBER 2023	TOTAL	TOTAL	TOTAL
		ACTIVITY/TASK	NUMBER	FINANCIAL COST	ECONOMIC COST	NUMBER	FINANCIAL COST	ECONOMIC COST	NUMBER	FINANCIAL COST	ECONOMIC COST	NUMBER	FINANCIAL COST	ECONOMIC COST	NUMBER	FINANCIAL COST	ECONOMIC COST	NUMBER	FINANCIAL COST	ECONOMIC COST	NOTES AND SOURCE REFERENCES
				USD$	USD$		USD$	USD$		USD$	USD$		USD$	USD$		USD$	USD$		USD$	USD$
		MICROPLANNING
		Republic MICROPLANNING	4	3314.55	5227.7	0	0	0	0	0	0	0	0	0	0	0	0	4	3314.55	5227.7
		Zone MICROPLANNING	5	12416.3	19441.7	0	0	0	0	0	0	0	0	0	0	0	0	5	12416.3	19441.7
		District MICROPLANNING	29	144080	253787	0	0	0	0	0	0	0	0	0	0	0	0	29	144080	253787
		SUBTOTAL		159811	278457		0	0		0	0		0	0		0	0		159811	278457
Malawi Kwacha
	EXPECTED OUTPUTS AND COSTS BASED ON ASSUMPTIONS
		EXCHANGE RATE		426	426		426	426		426	426		426	426		426	426
			NOVEMBER 2018 - OCTOBER 2019	NOVEMBER 2018 - OCTOBER 2019	NOVEMBER 2018 - OCTOBER 2019	NOVEMBER 2019 - OCTOBER 2020	NOVEMBER 2019 - OCTOBER 2020	NOVEMBER 2019 - OCTOBER 2020	NOVEMBER 2020 - OCTOBER 2021	NOVEMBER 2020 - OCTOBER 2021	NOVEMBER 2020 - OCTOBER 2021	NOVEMBER 2021 - OCTOBER 2022	NOVEMBER 2021 - OCTOBER 2022	NOVEMBER 2021 - OCTOBER 2022	NOVEMBER 2022 - OCTOBER 2023	NOVEMBER 2022 - OCTOBER 2023	NOVEMBER 2022 - OCTOBER 2023	TOTAL	TOTAL	TOTAL
		ACTIVITY/TASK	NUMBER	FINANCIAL COST	ECONOMIC COST	NUMBER	FINANCIAL COST	ECONOMIC COST	NUMBER	FINANCIAL COST	ECONOMIC COST	NUMBER	FINANCIAL COST	ECONOMIC COST	NUMBER	FINANCIAL COST	ECONOMIC COST	NUMBER	FINANCIAL COST	ECONOMIC COST	NOTES AND SOURCE REFERENCES
				MWK	MWK		MWK	MWK		MWK	MWK		MWK	MWK		MWK	MWK		MWK	MWK
		MICROPLANNING
		Republic MICROPLANNING	4	1412000	2227000	0	0	0	0	0	0	0	0	0	0	0	0	4	1412000	2227000
		Zone MICROPLANNING	5	5289335	8282165	0	0	0	0	0	0	0	0	0	0	0	0	5	5289335	8282165
		District MICROPLANNING	29	61378239	108113392	0	0	0	0	0	0	0	0	0	0	0	0	29	61378239	108113392
		SUBTOTAL		68079574	118622557		0	0		0	0		0	0		0	0		68079574	118622557

[truncated: 27 more sheets: SD, TRAIN, VACC, IEC, SUP, COLD, OTH, INTRO, OUT, TOTAL, RECC, SUMM, INIT INV, PLUG_VACC, PLUG_TRAIN, PLUG_MICRO, PLUG_MEET, VAR, ABOUT, DATA …]
